# Supplementary material for: Ribodysgenesis: sudden genome instability in the yeast Saccharomyces cerevisiae arising from RNase H2 cleavage at genomic-embedded ribonucleotides
Source: Nucleic Acids Res. 2022 Jun 24;50(12):6890–902. doi: 10.1093/nar/gkac536 (PMC9262587; doi:10.1093/nar/gkac536)
Supplement: gkac536_Supplemental_Files [file gkac536_supplemental_files.zip]

Archive with 4 entries (4 files):
- Dataset S1.xlsx
- Dataset S2.xlsx
- Dataset S3 revised.xlsx
- Supplemental file revised.pdf
