# Supplementary material for: Ribodysgenesis: sudden genome instability in the yeast Saccharomyces cerevisiae arising from RNase H2 cleavage at genomic-embedded ribonucleotides
Source: Nucleic Acids Res. 2022 Jun 24;50(12):6890–902. doi: 10.1093/nar/gkac536 (PMC9262587; doi:10.1093/nar/gkac536)
Supplement: gkac536_Supplemental_Files [file gkac536_supplemental_files.zip › Dataset S1.xlsx]

## Sheet: S1-1. LOH
Dataset S1-1. Loss of heterozygosity (LOH) events observed in 12 rnh202 pol3-L612G-derived diploid isolates.
Strain name	Number	Chromosome	Event type	LOH class	Transition label	Markers flanking transitions		Coordinates of LOH window		Window size (bp)	Coordinates of conversion tract		Tract size (bp)
						Left	Right	Left	Right		Left	Right
HK1	1	IV	CON	a2	a	836028	836148	836028	837275	1247	884	1247	1066
					b	837032	837275
	2	XI	CO/BIR	b2	a	173133	173878	163506	183506	20000
	3	XI	CON/CON	c2	a	309010	309090	309010	338730	29720	28966	29720	29343
					b	313367	313985
					c	316252	316332
					d	338056	338730
	4	XII	CON	a2	a	55090	56119	55090	60427	5337	3418	5337	4378
					b	59537	60427
	5	XV	CON	a2	a	992008	993116	992008	999645	7637	6269	7637	6953
					b	999385	999645
	6	XVI	CON	a2	a	309206	309585	309206	311955	2749	1911	2749	2330
					b	311496	311955
	7	XVI	CON	a2	a	873684	874075	873684	879934	6250	5717	6250	5984
					b	879792	879934
	8	XVI	CO/BIR	b4	a	919303	920519	909911	929911	20000
HK2	1	II	CON	a2	a	379969	380911	379969	386919	6950	5563	6950	6257
					b	386474	386919
	2	IV	CON	a2	a	471771	476902	471771	482181	10410	937	10410	5674
					b	477839	482181
	3	VI	CON	a2	a	250718	253673	250718	264809	14091	10761	14091	12426
					b	264434	264809
	4	IX	CON	a2	a	171281	171407	171281	176279	4998	4348	4998	4673
					b	175755	176279
	5	X	CON	a2	a	342457	342479	342457	350420	7963	7872	7963	7918
					b	350351	350420
	6	XI	CON	a2	a	198833	199364	198833	199892	1059	438	1059	749
					b	199802	199892
	7	XIII	CO/CON	d9	a	39248	39443	39248	54663	15415	14612	15415	15014
					b	40087	40376
					c	42196	43096
					d	47637	51911
					e	54055	54663
HK4	1	IV	CO/CON	d7	a	314015	317793	314015	343292	29277	24185	29277	26731
					b	325302	326534
					c	341978	343292
	2	V	CO/CON	d1	a	224276	225229	224276	232000	7724	6734	7724	7229
					b	229119	229595
					c	231963	232000
	3	XII	CON	a2	a	325829	328286	325829	348674	22845	17123	22845	19984
					b	345409	348674
	4	XIII	CON	a2	a	605946	606299	605946	606777	831	381	831	606
					b	606680	606777
HK7	1	IV	CO/BIR	b3	a	1187416	1188416	1177916	1197916	20000
	2	IV	CON/CON	c2	a	1225501	1231802	1225501	1286562	61061	54427	61061	57744
					b	1273367	1274423
					c	1279416	1279680
					d	1286229	1286562
	3	IV	CON/CON	c5	a	1323868	1324046	1323868	1327703	3835	3372	3835	3604
					b	1324046	1324886
					c	1325849	1326851
					d	1326881	1326959
					e	1326959	1327418
					f	1327418	1327703
	4	VII	CON/CON	c2	a	286632	286703	286632	427600	140968	138743	140968	139856
					b	418502	420882
					c	422911	425446
					d	425446	427600
	5	VII	CO/BIR	b1	a	448672	449525	439098	459098	20000
	6	XIII	CON	a2	a	451041	453686	451041	456718	5677	2849	5677	4263
					b	456535	456718
	7	XIII	CON	a2	a	721409	721557	721409	727303	5894	5501	5894	5698
					b	727058	727303
	8	XIV	CON	a2	a	32330	33086	32330	33701	1371	565	1371	968
					b	33651	33701
	9	XVI	CON	a1	a	407636	408842	407636	413894	6258	47	6258	3153
					b	408889	413894
	10	XVI	CO/CON	d10	a	434269	434405	434269	509658	75389	74679	75389	75034
					b	446756	447294
					c	455615	455737
					d	455737	455955
					e	460761	460996
					f	461198	462319
					g	463657	464559
					h	509084	509658
	11	XVI	CON/CON	c3	a	766340	777705	766340	812990	46650	33047	46650	39849
					b	777705	780396
					c	780396	790660
					d	810752	812990
	12	XVI	CO/BIR	b3	a	844071	857345	840708	860708	20000
HK9	1	II	CON	a2	a	571411	571717	571411	573446	2035	1682	2035	1859
					b	573399	573446
	2	IV	CO/BIR	b4	a	15207	17352	6279.5	26279.5	20000
	3	IV	CO/BIR	b3	a	436525	437637	427081	447081	20000
	4	VII	CON	a2	a	226681	228148	226681	238561	11880	9591	11880	10736
					b	237739	238561
	5	VII	CON/CON	c2	a	414752	415307	414752	420882	6130	3195	6130	4663
					b	415307	415592
					c	415592	415922
					d	418502	420882
	6	VII	CON	a2	a	870885	870916	870885	881235	10350	9632	10350	9991
					b	880548	881235
	7	VIII	CO/BIR	b2	a	14947	15448	5197.5	25197.5	20000
	8	X	CON	a2	a	639365	640236	639365	651274	11909	8983	11909	10446
					b	649219	651274
	9	XII	CO/CON	d2	a	301177	303553	301177	308994	7817	3782	7817	5800
					b	305998	306017
					c	306017	306582
					d	307335	308994
	10	XIII	CO/BIR	b4	a	311951	312006	301978	321978	20000
	11	XIV	CON	a1	a	63801	64081	63801	65020	1219	124	1219	672
					b	64205	65020
	12	XV	CON	a2	a	432824	433405	432824	438605	5781	5156	5781	5469
					b	438561	438605
	13	XV	CON/CON	c2	a	839583	839947	839583	845260	5677	4005	5677	4841
					b	839947	840149
					c	840306	840781
					d	843952	845260
HK10	1	II	CON	a2	a	283729	285666	283729	292716	8987	4953	8987	6970
					b	290619	292716
	2	II	CON/CON	c2	a	308890	310030	308890	323106	14216	12580	14216	13398
					b	314198	315655
					c	322182	322610
					d	322610	323106
	3	IV	CON	a2	a	476902	477839	476902	482181	5279	0	5279	2640
					b	477839	482181
	4	V	CON	a2	a	137844	138567	137844	144159	6315	5039	6315	5677
					b	143606	144159
	5	VII	CON	a2	a	923851	924022	923851	926609	2758	2443	2758	2601
					b	926465	926609
	6	VIII	CON	a2	a	420781	421276	420781	424149	3368	1716	3368	2542
					b	422992	424149
	7	X	CON/CON	c7	a	144741	144890	144741	175030	30289	27770	30289	29030
					b	151392	152475
					c	152475	153077
					d	153077	153377
					e	153377	154973
					f	157409	157487
					g	157487	157502
					h	157517	157602
					i	157602	157619
					j	158376	159076
					k	159076	159102
					l	163507	163656
					m	163656	163830
					n	163958	163993
					o	163993	164155
					p	164308	164955
					q	165369	165714
					r	166669	166814
					s	166814	167196
					t	167196	167289
					u	167289	167370
					v	167814	168723
					w	170649	171357
					y	171627	171764
					z	172660	175030
	8	X	CO/CON	d12	a	268004	269086	268004	305635	37631	36117	37631	36874
					b	269086	269458
					c	270011	270695
					d	290883	291165
					e	300176	300626
					f	305203	305635
	9	X	CON	a2	a	436602	437758	436602	443658	7056	4787	7056	5922
					b	442545	443658
	10	XII	CON/CON	c2	a	33353	35196	33353	43269	9916	7098	9916	8507
					b	40552	40568
					c	40568	41047
					d	42294	43269
	11	XII	CO/CON	d3	a	325829	328286	325829	357438	31609	24329	31609	27969
					b	332588	332650
					c	332650	332737
					d	341688	342533
					e	345409	348674
					f	352615	357438
	12	XIII	CON	a2	a	805954	806068	805954	809255	3301	2374	3301	2838
					b	808442	809255
	13	XVI	CO/CON	d11	a	114437	115128	114437	173015	58578	57013	58578	57796
					b	128823	130215
					c	130215	132625
					d	132625	132681
					e	132693	132779
					f	141213	141255
					g	142530	142545
					h	142584	143242
					i	143935	143952
					j	143952	144079
					k	144259	144429
					l	144429	144486
					m	144486	144595
					n	144595	144737
					o	147209	152472
					p	162438	165213
					q	172141	173015
HK11	1	IV	CO/CON	d1	a	998725	998786	998725	1001617	2892	1594	2892	2243
					b	998841	999271
					c	1000380	1001617
	2	V	CON	a2	a	391412	391589	391412	397753	6341	5642	6341	5992
					b	397231	397753
	3	XIII	CON	a2	a	212859	213709	212859	213972	1113	0	1113	557
					b	213709	213972
	4	XIII	CON	a2	a	328333	328866	328333	447481	119148	118129	119148	118639
					b	446995	447481
	5	XVI	CO/BIR	b1	a	523749	526381	515065	535065	20000
HK12	1	I	CO/CON	d13	a	31018	32574	31018	45831	14813	13125	14813	13969
					b	38120	38361
					c	40237	40380
					d	40380	40860
					e	40860	40914
					f	40914	41278
					g	45699	45831
	2	II	CON	a2	a	99849	100878	99849	115774	15925	3970	15925	9948
					b	104848	115774
	3	II	CON	a2	a	690898	691418	690898	697640	6742	3390	6742	5066
					b	694808	697640
	4	IV	CON	a2	a	57334	57805	57334	59797	2463	1756	2463	2110
					b	59561	59797
	5	IV	CON	a2	a	205915	208984	205915	212267	6352	3267	6352	4810
					b	212251	212267
	6	IV	CO/BIR	b3	a	456394	457253	446824	466824	20000
	7	XI	CON/CON	c5	a	641940	642242	641940	651536	9596	8776	9596	9186
					b	642242	642361
					c	642361	642512
					d	642656	642684
					e	642684	642703
					f	651018	651536
	8	XII	CON/CON	c2	a	19191	19236	19191	32861	13670	12663	13670	13167
					b	19236	19419
					c	27114	28285
					d	31899	32861
	9	XIV	CON/CON	c2	a	46343	46554	46343	49610	3267	2771	3267	3019
					b	46706	47216
					c	48883	48964
					d	49325	49610
	10	XV	CON	a1	a	332131	334926	332131	336813	4682	487	4682	2585
					b	335413	336813
	11	XVI	CON	a2	a	109104	110058	109104	118097	8993	7240	8993	8117
					b	117298	118097
	12	XVI	CON	a2	a	522033	523433	522033	526381	4348	316	4348	2332
					b	523749	526381
HK13	1	III	CON	a2	a	128224	130242	128224	137654	9430	5917	9430	7674
					b	136159	137654
	2	IV	CON/CON	c5	a	372084	372212	372084	390162	18078	16845	18078	17462
					b	372212	372358
					c	372433	372674
					d	376537	377123
					e	381458	382012
					f	389057	390162
	3	IV	CO/CON	d4	a	690152	690212	690152	701178	11026	10852	11026	10939
					b	690267	690503
					c	690503	690529
					d	690855	690909
					e	690968	691713
					f	701064	701178
	4	V	CON	a2	a	260078	260511	260078	261193	1115	0	1115	558
					b	260511	261193
	5	V	CON	a2	a	309130	310877	309130	312122	2992	0	2992	1496
					b	310877	312122
	6	V	CON	a2	a	377190	378586	377190	379332	2142	0	2142	1071
					b	378586	379332
	7	VI	CON	a2	a	132232	133213	132232	134123	1891	228	1891	1060
					b	133441	134123
	8	X	CON	a2	a	399624	399972	399624	402396	2772	2173	2772	2473
					b	402145	402396
	9	XIII	CON	a2	a	578843	582064	578843	597167	18324	11537	18324	14931
					b	593601	597167
	10	XIV	CON	a2	a	220950	221543	220950	225989	5039	2774	5039	3907
					b	224317	225989
	11	XIV	CON	a2	a	250504	254148	250504	255178	4674	880	4674	2777
					b	255028	255178
	12	XV	CON	a2	a	735107	735489	735107	759381	24274	23725	24274	24000
					b	759214	759381
HK14	1	IV	CO/BIR	b3	a	1435437	1438202	1.42682e+06	1.44682e+06	20000
	2	V	CON	a2	a	443323	449759	443323	456116	12793	6328	12793	9561
					b	456087	456116
	3	V	CON	a2	a	516437	517587	516437	527771	11334	9917	11334	10626
					b	527504	527771
	4	VI	CON	a2	a	44192	44748	44192	47620	3428	2286	3428	2857
					b	47034	47620
	5	VI	CON/CON	c4	a	159710	159955	159710	183936	24226	22302	24226	23264
					b	162211	162392
					c	162613	162872
					d	168102	168202
					e	182257	183936
	6	VI	CON	a2	a	197849	198089	197849	198427	578	186	578	382
					b	198275	198427
	7	VI	CO/BIR	b4	a	221528	225899	213714	233714	20000
	8	VIII	CON	a2	a	14146	14381	14146	19760	5614	4791	5614	5203
					b	19172	19760
	9	XII	CO/CON	d7	a	38125	39463	38125	46556	8431	5831	8431	7131
					b	42294	43269
					c	45294	46556
	10	XIV	CON	a2	a	443160	445158	443160	449371	6211	3847	6211	5029
					b	449005	449371
	11	XIV	CON/CON	c2	a	703603	703674	703603	707910	4307	4091	4307	4199
					b	707187	707509
					c	707509	707765
					d	707765	707910
	12	XV	CO/CON	d8	a	303067	303991	303067	311157	8090	6267	8090	7179
					b	303991	305436
					c	306068	307256
					d	308741	310257
					e	310258	311157
	13	XV	CON/CON	c1	a	861942	863103	861942	892736	30794	29231	30794	30013
					b	870516	871008
					c	885669	886907
					d	892334	892736
HK15	1	IV	CO/CON	d5	a	770352	770731	770352	784060	13708	12554	13708	13131
					b	771632	772698
					c	772698	773522
					d	780412	780618
					e	780618	780939
					f	782410	782863
					g	783285	784060
	2	IV	CO/BIR	b3	a	1231802	1235582	1223692	1243692	20000
	3	V	CON	a2	a	235773	237481	235773	238313	2540	0	2540	1270
					b	237481	238313
	4	V	CON	a2	a	258666	260054	258666	270213	11547	9995	11547	10771
					b	270049	270213
	5	V	CO/BIR	b3	a	280968	286762	273865	293865	20000
	6	XI	CON	a2	a	31754	33673	31754	37524	5770	2180	5770	3975
					b	35853	37524
	7	XI	CON	a2	a	300808	300931	300808	304124	3316	2756	3316	3036
					b	303687	304124
	8	XII	CON	a2	a	88703	88892	88703	89774	1071	240	1071	656
					b	89132	89774
	9	XII	CON	a2	a	986511	986704	986511	989108	2597	1876	2597	2237
					b	988580	989108
	10	XV	CON/CON	c6	a	511443	511893	511443	545340	33897	33277	33897	33587
					b	512256	512566
					c	518509	518604
					d	523000	523506
					e	532911	544353
					f	544353	544389
					g	544532	544702
					h	545170	545340
	11	XV	CON	a2	a	656567	658744	656567	662272	5705	2061	5705	3883
					b	660805	662272
HK16	1	II	CON/CON	c5	a	29426	36262	29426	98862	69436	61622	69436	65529
					b	63428	63732
					c	63732	63857
					d	83443	83521
					e	84976	85339
					f	97884	98862
	2	IV	CO/BIR	b3	a	1495680	1495814	1485747	1505747	20000
	3	VII	CO/BIR	b4	a	527159	529347	518253	538253	20000
	4	VIII	CO/CON	d6	a	75216	77216	75216	80006	4790	0	4790	2395
					b	77216	80006
	5	VIII	CON	a2	a	290037	297072	290037	301054	11017	1878	11017	6448
					b	298950	301054
	6	XII	CO/BIR	b4	a	262367	262607	252487	272487	20000
	7	XIII	CON/CON	c2	a	820184	820241	820184	824166	3982	3493	3982	3738
					b	820241	820291
					c	820753	821125
					d	823734	824166
	8	XIV	CON	a2	a	373799	374054	373799	376313	2514	605	2514	1560
					b	374659	376313
	9	XV	CON	a2	a	456134	456978	456134	459550	3416	2156	3416	2786
					b	459134	459550
	10	XV	CON	a2	a	762076	763226	762076	763477	1401	0	1401	701
					b	763226	763477
In this table, we list all LOH events observed in the diploid strains detected by whole-genome sequencing. In column D, "CON" indicates simple gene conversion events, "CON/CON" indicates complex interstitial events. And "CO/BIR" indicates simple terminal LOH events (crossover or break-induced replication events), "CO/CON" indicates conversion associated crossover events. Depictions of the various…

## Sheet: S1-2. LOH Pattern
Dataset S1-2. Depictions of various classes of LOH events in 12 rnh202 pol3-L612G-derived diploid isolates.
Description of various classes of LOH events	Class	Number of events	Pattern of LOH events
CON (Simple interstitial LOH)			a		b
	a1	3
			a		b
	a2	64
CON/CON (Complex interstitial LOH)			a			d
	c1	1
			a			d
	c2	11
			a			d
	c3	1
			a				e
	c4	1
			a					f
	c5	4
			a							h
	c6	1
			a																									z
	c7	1
CO/BIR (Simple terminal LOH)			a
	b1	2
			a
	b2	2
			a
	b3	8
			a
	b4	6
CO/CON (Conversion tract associated crossover)			a		c
	d1	2
			a			d
	d2	1
			a					f
	d3	1
			a					f
	d4	1
			a						g
	d5	1
			a		b
	d6	1
			a		c
	d7	2
			a				e
	d8	1
			a				e
	d9	1
			a							h
	d10	1
			a																q
	d11	1
			a					f
	d12	1
			a						g
	d13	1
In this table, we depict the patterns of LOH events observed in rnh202 pol3-L612G strains. The various classes are specified in lower case letters and numbers in Datasets S1-1. Classes a1-a2 and Classes b1-b4 represent simple intersitial LOH and terminal LOH events (crossover or BIR), respectively. Classes c1-c7 and Classes d1-d13 represent complex interstitial and terminal LOH events, respective…

## Sheet: S1-3. Aneuploid
Dataset S1-3. Aneuploid events in 12 rnh202 pol3-L612G-derived diploid isolates.
Strain name	Chromosome	Event type	Aneuploidy class
HK2	XII	UPD	b1
HK9	IV	UPD	b2
HK9	XIIV	UPD	b1
HK9	XVI	UPD	b1
HK11	VIII	MONO	a1
MONO=monosomy. UPD=uniparental disomy (the lost of one homolog and the duplication of the other). The various classes of aneuploids are shown in Dataset S1-4.

## Sheet: S1-4. Aneuploid Pattern
Dataset S1-4. Depictions of various classes of aneuploidy events.
Event type	Class	Pattern			Number of events
Monosomy (MONO)
	a1				1
Uniparental disomy (UPD)
	b1				3
	b2				1

## Sheet: S1-5. Del-dup
Dataset S1-5. Genomic location of large (>1kb) deletion and duplication events in 12 rnh202 pol3-L612G-derived diploid isolates.
Strain name	Chromosome	Event type	Event class	Markers flanking left transition		Markers flanking right transition		Repetitive elements at breakpoints
				Left	Right	Left	Right	Left transition	Right transition
HK13	XV	InDEL	h1	594499	600978	663812	664473	YORWTy1-2	YORWdelta16
HK14	V	TerDEL	h3	443323		449759		YERCTy1-1
HK14	XV	TerDUP	g1	117509		125569		YOLWTy1-1
HK16	I	TerDEL	h2	159894		166369		YARCTy1-1
HK16	II	TerDUP	g1	29426		36262		YBLWTy2-1
InDEL=Interstitial deletion. TerDEL=Terminal deletion. TerDUP=Terminal duplication. The various classes of deletions and duplications are shown in Dataset S1-4.

## Sheet: S1-6. Del-dup Pattern
Dataset S1-6. Depictions of various classes of deletion and duplication events.
Event type	Class	Pattern					Number of event
Interstitial deletion (InDEL)
	h1						1
Terminal deletion (TerDEL)
	h2						1
	h3						1
Terminal duplication (TerDUP)
							2
	g1
In this table, we depict the patterns of deletion (DEL) and duplication (DUP) events observed in rnh202 pol3-L612G strains. The heterozygous regions (two homologs, W303-1A and YJM789) are shown as thick green lines and the homozygous regions (single copy of one homolog) derived from W303-1A and YJM789 are shown as thinner red and blue lines, respectively.

## Sheet: S1-7. rDNA
Dataset S1-7. Copy number of rRNA genes.
Strain name	Coverage of single-copy genes	Coverage of rRNA genes		Copy number of rRNA genes		Total rRNA genes	CO/BIR in rDNA
		SNP derived from W303-1A	SNP derived from YJM789	W303-1A	YJM789
HK1	91	3173	1701	139	75	214	No
HK2	117	1689	3457	58	118	176	Incomplete UPD
HK4	64	1301	904	81	57	138	No
HK7	65	3289	1286	202	79	281	No
HK9	59	3256	39	221	3	224	CO/BIR at 305 kb
HK10	58	5	2183	0	151	151	CO/BIR at 342 kb
HK11	71	1913	1360	108	77	185	No
HK12	91	5173	1534	227	67	294	No
HK13	66	1579	1376	96	83	179	No
HK14	51	3143	1027	247	81	328	No
HK15	98	2627	1739	107	71	178	No
HK16	140	3	5103	0	146	146	CO/BIR at 262 kb
WYspo11 (WT)	143	4413	2591	123	72	195	No
Based on the average sequencing coverage of single-copy genes for each isolate (column B) and the coverage for the SNP-specific rRNA genes (columns C and D), we calculated the number of rRNA genes derived from each homolog (columns E and F for the rRNA genes). The numbers of rRNA genes in the isogenic wild-type WYspo11 strain (Sui et al., PNAS, 2020) are shown on the bottom line of the table. The…
