# Supplementary material for: Ribodysgenesis: sudden genome instability in the yeast Saccharomyces cerevisiae arising from RNase H2 cleavage at genomic-embedded ribonucleotides
Source: Nucleic Acids Res. 2022 Jun 24;50(12):6890–902. doi: 10.1093/nar/gkac536 (PMC9262587; doi:10.1093/nar/gkac536)
Supplement: gkac536_Supplemental_Files [file gkac536_supplemental_files.zip › Dataset S2.xlsx]

## Sheet: S2.1 Association analysis
Dataset S2-1. Analysis of associations of chromosomal elements with all LOH windows in 12 rnh202 pol3-L612G-derived diploid isolates.
Chromosome elements	Predicted no. of elements involved in whole-genome sequencing	Observed no. of elements within LOH windows	Observed no. of elements outside LOH windows	Expected no. of elements within LOH windows	Expected no. of elements outside LOH windows	P value (VassarStats)	Ratio of observed : expected
ARS elements	274	41	3247	42	3246	0.9203	0.97619
Centromeres	16	1	191	2	190	0.7184	0.5
G4 sequences (motif1)	549	83	6505	84	6504	1	0.988095
Long terminal repeats (LTR)	369	57	4371	57	4371	1	1
Tandem repeat regions	1136	206	13426	174	13458	0.0163	1.18391
Replication-termination (ter) sequences	71	11	841	11	841	1	1
Transposable elements (Ty)	66	14	778	10	782	0.2636	1.4
Regions with high levels of gamma-H2AX	619	98	7330	95	7333	0.7913	1.03158
Regions of high GC content (2kb,0.42)	513	81	6075	79	6077	0.8625	1.02532
Highly-transcribed genes	299	45	3543	46	3542	0.9203	0.978261
Regions of low GC content (2kb,0.36)	1131	186	13386	174	13398	0.3802	1.06897
Meiotic hotspots	302	49	3575	46	3578	0.7083	1.06522
ncRNA genes	17	1	203	3	201	0.3833	0.333333
Palindromic sequences	586	109	6923	90	6942	0.0497	1.21111
Binding sites for Rrm3p	113	19	1337	17	1339	0.7184	1.11765
snoRNA genes	77	13	911	12	912	0.8875	1.08333
tRNA genes	274	40	3248	42	3246	0.8231	0.952381
Weakly-transcribed genes	311	46	3686	48	3684	0.8231	0.958333
These tables show the association analysis of chromosome elements and the windows of all LOH events or simple LOH events (defined in Dataset S1-1). The expected number of elements within the LOH windows were calculated as: (Sum of the sizes of all the LOH windows 1778322bp /Total length of genome from the first SNP to the last SNP 11580317bp or 891417bp x12 isolates) x (Total number of elements i…

## Sheet: S2.2 Simple LOH events
Dataset S2-2. Analysis of associations of chromosomal elements with simple LOH windows in 12 rnh202 pol3-L612G-derived diploid isolates.
Chromosome elements	Predicted no. of elements involved in whole-genome sequencing	Observed no. of elements within simple LOH windows	Observed no. of elements outside simple LOH windows	Expected no. of elements within simple LOH windows	Expected no. of elements outside simple LOH windows	P value (VassarStats)	Ratio of observed : expected
ARS elements	274	19	3269	21	3267	0.7401	0.904762
Centromeres	16	1	191	1	191	1	1
G4 sequences (motif1)	549	42	6546	42	6546	1	1
Long terminal repeats (LTR)	369	27	4401	28	4400	0.9203	0.964286
Tandem repeat regions	1136	105	13527	87	13545	0.0599	1.2069
Replication-termination (ter) sequences	71	6	846	5	847	0.8231	1.2
Transposable elements (Ty)	66	10	782	5	787	0.0434	2
Regions with high levels of gamma-H2AX	619	53	7375	48	7380	0.5169	1.10417
Regions of high GC content (2kb,0.42)	513	49	6107	39	6117	0.1277	1.25641
Highly-transcribed genes	299	21	3567	23	3565	0.7518	0.913043
Regions of low GC content (2kb,0.36)	1131	101	13471	87	13485	0.1473	1.16092
Meiotic hotspots	302	28	3596	23	3601	0.3455	1.21739
ncRNA genes	17	1	203	1	203	1	1
Palindromic sequences	586	49	6983	45	6987	0.6033	1.08889
Binding sites for Rrm3p	113	8	1348	9	1347	0.8625	0.888889
snoRNA genes	77	4	920	6	918	0.5376	0.666667
tRNA genes	274	23	3265	21	3267	0.7401	1.09524
Weakly-transcribed genes	311	29	3703	24	3708	0.3566	1.20833
