# Supplementary material for: Ribodysgenesis: sudden genome instability in the yeast Saccharomyces cerevisiae arising from RNase H2 cleavage at genomic-embedded ribonucleotides
Source: Nucleic Acids Res. 2022 Jun 24;50(12):6890–902. doi: 10.1093/nar/gkac536 (PMC9262587; doi:10.1093/nar/gkac536)
Supplement: gkac536_Supplemental_Files [file gkac536_supplemental_files.zip › Dataset S3 revised.xlsx]

## Sheet: S3-1. Single-base mutations
Dataset S3-1. Single-base mutations in 12 rnh202 pol3-L612G-derived diploid isolates and the starting strain LSY4354-2a.
Chromosome	Coordinate	Reference	Mutation	Mutation frequency	Strain	Location	5' nt (forward)	5' nt (reverse complement)
chrI	44409	G	A	99.14	HK12	unk	G	A
chrI	131284	A	T	55.26	HK10	unk	C	C
chrII	95172	T	C	54.05	HK13	W303	C	C
chrII	95172	T	C	50	HK14	W303	C	C
chrII	108933	T	A	47.75	HK16	unk	A	G
chrII	118320	A	G	55.43	HK12	W303	T	T
chrII	162342	A	T	63.51	HK11	W303	A	C
chrII	229083	C	T	50	HK10	unk	G	A
chrII	253165	C	T	30.99	HK12	W303	A	T
chrII	271310	C	G	45.74	HK12	W303	T	T
chrII	283149	T	C	44.59	HK11	unk	C	A
chrII	339097	G	A	44.3	HK11	W303	G	A
chrII	447879	A	G	50	HK4	W303	G	T
chrII	550439	G	A	44.66	HK2	unk	A	T
chrII	550439	G	A	36.51	HK4	unk	A	T
chrII	572374	G	T	47.46	HK7	W303	G	T
chrII	632659	G	A	56.58	HK15	unk	C	T
chrII	643078	C	A	67.16	HK16	unk	G	A
chrII	667056	T	C	47.83	HK10	unk	T	G
chrII	669611	T	C	45.45	HK7	unk	G	T
chrII	680416	G	T	42.86	HK7	W303	A	G
chrII	694834	G	T	52.63	HK1	W303	G	T
chrII	738976	A	T	50.32	HK16	W303	G	C
chrII	758431	C	A	48.37	HK16	W303	T	G
chrII	785643	G	A	58.46	HK4	W303	T	A
chrIII	73592	G	T	59.26	HK13	unk	C	T
chrIII	78541	G	A	45.37	HK2	unk	G	C
chrIII	194865	C	T	40.96	HK12	unk	A	G
chrIII	195980	G	A	51.67	HK10	unk	G	G
chrIII	252159	T	C	50	HK16	W303	C	C
chrIII	267114	A	T	47.2	HK1	unk	C	C
chrIV	15969	A	G	26.32	HK4	unk	G	T
chrIV	72031	A	C	45.83	HK12	unk	A	C
chrIV	107537	T	G	54.08	HK12	unk	C	C
chrIV	140797	C	A	36.67	HK10	W303	A	A
chrIV	179860	C	G	55.06	HK12	unk	T	A
chrIV	185403	A	G	46.01	HK16	W303	G	G
chrIV	205695	A	G	100	HK4	unk	G	G
chrIV	229673	A	C	52.31	HK7	W303	G	A
chrIV	328436	T	C	40.74	HK4	unk	A	T
chrIV	380560	C	T	51.52	HK10	YJM789	T	T
chrIV	454587	G	A	48.08	HK11	W303	C	A
chrIV	624590	A	G	47.5	HK7	unk	G	A
chrIV	657947	C	A	46.38	HK11	unk	T	A
chrIV	667314	G	A	42.86	HK11	W303	T	G
chrIV	735096	A	T	66.67	HK10	unk	C	C
chrIV	737469	A	G	100	HK12	unk	A	C
chrIV	773721	G	A	99.15	HK12	unk	A	C
chrIV	809358	T	A	44.05	HK11	unk	C	G
chrIV	813525	C	A	45.45	HK4	W303	C	G
chrIV	818689	T	C	55.77	HK10	W303	A	C
chrIV	829162	A	G	100	HK9	unk	G	A
chrIV	869337	C	A	42.42	HK4	unk	T	C
chrIV	915156	G	T	45.68	HK11	unk	A	A
chrIV	923427	G	A	44.37	HK16	unk	T	G
chrIV	929608	T	A	50	HK13	unk	A	C
chrIV	992969	A	T	46.97	HK10	W303	C	C
chrIV	1014472	T	C	98.29	HK12	unk	A	G
chrIV	1044889	T	C	100	HK12	unk	C	C
chrIV	1055389	A	T	49	HK2	W303	G	C
chrIV	1056550	G	A	55.71	HK7	W303	C	T
chrIV	1071945	C	T	46.15	HK10	unk	T	A
chrIV	1111688	G	T	41.18	HK7	unk	A	C
chrIV	1183418	T	A	54.69	HK10	W303	T	C
chrIV	1224739	A	T	53.97	HK10	unk	C	C
chrIV	1251699	C	A	100	HK11	unk	T	A
chrIV	1329938	G	A	100	HK11	unk	T	C
chrIV	1336710	A	T	100	HK12	unk	G	A
chrIV	1356453	T	A	100	HK11	unk	T	A
chrIV	1422832	G	T	100	HK12	unk	A	T
chrIV	1460764	A	C	100	HK12	unk	A	C
chrIX	81594	C	A	36.21	HK14	unk	C	G
chrIX	198653	C	T	45.45	HK10	unk	T	T
chrIX	201303	A	G	46.77	HK13	unk	C	C
chrIX	420762	C	T	42.57	HK15	W303	G	C
chrV	46366	A	T	55.71	HK10	W303	A	A
chrV	157214	T	A	43.64	HK13	W303	C	A
chrV	339984	A	T	96.67	HK4	unk	C	C
chrV	469457	G	A	46.24	HK1	unk	T	C
chrVI	29993	A	G	35.4	HK1	YJM789	T	T
chrVI	63133	A	C	37.68	HK10	W303	A	T
chrVI	110343	G	C	44.83	HK12	W303	T	A
chrVI	150215	C	T	47.89	HK12	unk	A	A
chrVI	156435	A	T	55.26	HK4	unk	C	C
chrVI	214278	G	T	49	HK1	W303	A	G
chrVI	264002	T	C	51.43	HK11	W303	T	C
chrVII	19640	C	T	53.7	HK12	W303	T	A
chrVII	63012	A	C	100	HK7	unk	G	T
chrVII	63283	G	T	56.38	HK11	unk	G	C
chrVII	97722	G	A	53.54	HK16	unk	T	T
chrVII	101880	A	G	38.03	HK10	unk	G	T
chrVII	125885	C	T	54.61	HK16	W303	C	C
chrVII	145973	T	G	44.83	HK15	W303	C	C
chrVII	148679	A	T	51.92	HK12	unk	A	A
chrVII	161862	G	A	43.48	HK16	unk	G	G
chrVII	247803	A	G	45.74	HK12	W303	C	T
chrVII	313885	A	G	42.65	HK4	unk	T	A
chrVII	363301	A	C	48.53	HK13	unk	A	C
chrVII	390637	T	C	53.85	HK12	unk	C	T
chrVII	408308	C	G	96.08	HK7	unk	T	A
chrVII	421530	C	G	52.11	HK9	unk	G	A
chrVII	511068	T	G	54.32	HK12	unk	G	T
chrVII	561780	A	G	100	HK16	unk	T	T
chrVII	561783	C	G	100	HK16	unk	T	C
chrVII	696927	A	G	62.96	HK12	unk	G	A
chrVII	742040	T	C	54.43	HK15	W303	A	T
chrVII	747627	C	T	59.65	HK11	W303	T	T
chrVII	769109	G	A	53.85	HK9	unk	G	C
chrVII	924945	T	C	45.45	HK12	W303	C	G
chrVII	978130	C	T	52.17	HK7	unk	G	G
chrVII	1001199	T	C	37.93	HK7	W303	A	C
chrVII	1038618	T	C	48	HK1	W303	T	G
chrVII	1052128	C	T	48.36	HK12	W303	G	G
chrVIII	14443	G	T	55	HK14	unk	C	A
chrVIII	38765	G	T	56.92	HK4	W303	G	C
chrVIII	105600	A	T	41.38	HK10	W303	A	G
chrVIII	154609	A	G	52.08	HK12	W303	A	T
chrVIII	204354	A	G	50	HK12	unk	C	T
chrVIII	208236	A	T	55.43	HK12	unk	C	C
chrVIII	324383	T	A	54.17	HK10	unk	C	A
chrVIII	351456	T	A	48.31	HK12	W303	A	A
chrVIII	455509	T	C	54.26	HK12	W303	T	G
chrX	39279	T	C	48.12	HK12	W303	A	G
chrX	115966	C	A	32.63	HK2	W303	T	A
chrX	115966	C	A	60.27	HK4	W303	T	A
chrX	126178	T	G	49	HK12	unk	A	G
chrX	167549	G	A	42.19	HK4	unk	C	A
chrX	184499	A	G	50.88	HK15	W303	C	T
chrX	207014	T	C	51.61	HK12	W303	G	C
chrX	263066	T	C	59.04	HK15	W303	A	C
chrX	326052	A	G	51.37	HK16	unk	A	T
chrX	342064	C	T	59.82	HK2	W303	A	G
chrX	342064	C	T	54.17	HK4	W303	A	G
chrX	364379	A	T	39.13	HK12	unk	G	C
chrX	397007	C	A	51.85	HK4	W303	T	C
chrX	496332	G	T	60.66	HK9	unk	T	C
chrX	510369	T	C	51.58	HK12	unk	A	C
chrX	511437	C	G	50.56	HK15	unk	A	G
chrX	511915	G	A	43.88	HK16	W303	A	G
chrX	524937	A	T	63.64	HK4	unk	G	C
chrX	546654	A	T	44.58	HK15	W303	G	A
chrX	587240	A	G	49.33	HK1	W303	T	C
chrX	595356	T	C	52.13	HK12	unk	A	T
chrX	662656	G	T	44.64	HK11	W303	G	C
chrX	683855	C	A	53.85	HK14	W303	C	G
chrX	709979	T	C	46.92	HK12	W303	A	C
chrXI	145252	A	G	52.04	HK12	unk	T	C
chrXI	216480	C	A	51.38	HK2	W303	T	G
chrXI	237988	T	C	50	HK11	unk	C	C
chrXI	261153	T	C	43.04	HK7	unk	G	G
chrXI	278547	A	G	47.83	HK2	W303	C	A
chrXI	278547	A	G	50	HK4	W303	C	A
chrXI	283746	A	G	54.44	HK12	W303	G	T
chrXI	305395	A	C	53.76	HK15	W303	C	A
chrXI	326982	T	A	46.99	HK1	unk	G	G
chrXI	372844	A	T	57.32	HK1	W303	C	C
chrXI	428204	C	T	51	HK15	unk	A	T
chrXI	451272	T	C	49.12	HK13	unk	A	G
chrXI	453618	C	T	47.44	HK1	unk	T	T
chrXI	591944	A	G	45.95	HK15	W303	G	T
chrXI	624569	A	G	49.25	HK1	YJM789	A	T
chrXI	636184	C	T	46.55	HK16	unk	C	G
chrXI	649190	T	C	54.81	HK1	unk	G	C
chrXII	92690	T	A	51.02	HK12	W303	C	C
chrXII	151661	T	C	50	HK12	unk	A	C
chrXII	204398	A	T	32.73	HK10	unk	C	C
chrXII	264448	G	A	31.68	HK2	unk	T	G
chrXII	276283	C	T	51.76	HK1	W303	G	T
chrXII	329338	A	T	100	HK9	W303	G	C
chrXII	341371	C	T	42.17	HK15	W303	A	T
chrXII	400200	A	G	55.32	HK4	unk	C	T
chrXII	428328	A	G	54.81	HK12	unk	G	G
chrXII	470496	T	A	60	HK12	unk	C	G
chrXII	605889	G	A	52.08	HK13	W303	T	G
chrXII	768289	T	C	42	HK14	unk	G	T
chrXII	858060	C	A	45.1	HK7	unk	C	G
chrXII	869442	G	T	100	HK9	unk	T	G
chrXII	973060	T	A	45.45	HK14	unk	A	A
chrXII	994327	A	C	41.49	HK2	W303	A	A
chrXII	1002617	G	C	46.81	HK12	W303	A	T
chrXII	1010381	A	T	45.12	HK15	unk	A	A
chrXIII	65856	A	G	50	HK15	unk	C	G
chrXIII	69133	G	A	47.95	HK7	W303	A	C
chrXIII	127183	C	T	36.92	HK9	YJM789	A	T
chrXIII	160856	T	C	50	HK4	W303	C	T
chrXIII	326049	A	T	41.94	HK10	W303	G	C
chrXIII	384079	A	G	47.95	HK12	W303	T	A
chrXIII	389056	T	C	48.53	HK16	W303	T	G
chrXIII	405026	G	T	51.79	HK4	W303	T	C
chrXIII	505232	T	A	47.25	HK11	W303	C	C
chrXIII	664642	T	C	54.17	HK16	W303	T	C
chrXIII	739546	T	C	49.43	HK11	unk	G	G
chrXIII	739721	A	T	46.28	HK16	unk	A	T
chrXIII	765271	A	T	46.15	HK10	unk	C	C
chrXIII	769039	C	G	68.97	HK12	W303	A	T
chrXIII	859993	A	G	45.57	HK12	W303	T	T
chrXIV	21135	A	T	40.28	HK7	W303	A	C
chrXIV	35217	T	C	55.71	HK13	unk	A	C
chrXIV	38414	A	G	44.21	HK12	W303	C	A
chrXIV	61404	G	T	48.6	HK15	unk	G	C
chrXIV	73543	G	T	50	HK16	unk	G	T
chrXIV	103747	T	A	53.97	HK7	W303	T	A
chrXIV	125752	A	G	42.5	HK12	W303	G	T
chrXIV	151858	A	G	46.55	HK7	unk	G	C
chrXIV	189128	T	C	44.78	HK13	W303	C	C
chrXIV	189128	T	C	59.57	HK14	W303	C	C
chrXIV	189865	C	T	38.78	HK7	W303	C	T
chrXIV	213170	G	A	55.3	HK16	unk	C	A
chrXIV	314073	A	T	55.1	HK10	unk	C	T
chrXIV	329232	T	A	45.16	HK12	unk	G	A
chrXIV	396591	C	T	52.81	HK13	unk	A	A
chrXIV	405332	A	G	43.52	HK15	W303	T	C
chrXIV	443810	C	A	47.83	HK14	W303	A	G
chrXIV	457427	C	T	47.37	HK14	unk	G	G
chrXIV	474037	C	T	47.06	HK7	unk	T	G
chrXIV	510015	G	A	45.38	HK16	unk	C	C
chrXIV	555987	A	G	46.61	HK16	unk	C	C
chrXIV	597142	T	A	42.65	HK13	unk	T	G
chrXIV	597142	T	A	43.75	HK14	unk	T	G
chrXIV	631850	C	T	62.96	HK7	W303	G	C
chrXIV	646420	T	A	50.96	HK15	W303	C	C
chrXIV	669209	A	G	45.83	HK16	unk	G	T
chrXV	33735	A	T	43.66	HK13	unk	C	C
chrXV	33735	A	T	37.21	HK14	unk	C	C
chrXV	59020	A	G	49.07	HK2	W303	C	T
chrXV	67292	G	T	58.57	HK11	W303	A	T
chrXV	70218	A	T	56.82	HK12	W303	G	C
chrXV	93910	C	T	45.76	HK10	W303	C	C
chrXV	194250	T	A	50	HK12	W303	C	C
chrXV	295894	T	A	35.71	HK11	unk	C	A
chrXV	317335	T	C	52.21	HK12	unk	G	C
chrXV	318362	A	G	53.97	HK14	unk	C	C
chrXV	402906	A	T	48.25	HK12	W303	G	C
chrXV	420007	A	T	52.17	HK14	W303	C	A
chrXV	444903	T	C	30.19	HK16	unk	G	G
chrXV	488088	T	A	52.24	HK7	W303	C	G
chrXV	498247	T	G	48.28	HK7	W303	C	A
chrXV	498247	T	G	43.33	HK9	W303	C	A
chrXV	511054	C	A	53.33	HK15	YJM789	A	A
chrXV	524192	G	A	58.62	HK15	W303	C	C
chrXV	531286	A	T	51.06	HK7	W303	G	A
chrXV	531286	A	T	46.58	HK9	W303	G	A
chrXV	531925	G	T	48.53	HK7	unk	T	A
chrXV	531925	G	T	51.06	HK9	unk	T	A
chrXV	583745	A	G	50	HK12	unk	A	C
chrXV	594380	C	T	37.6	HK16	W303	G	G
chrXV	604991	A	T	40.98	HK10	unk	C	C
chrXV	608847	A	T	50	HK2	W303	C	G
chrXV	642574	A	G	45.45	HK14	W303	G	T
chrXV	642574	A	G	58.43	HK15	W303	G	T
chrXV	651159	A	T	56.34	HK7	unk	C	C
chrXV	672147	C	T	50.96	HK12	W303	C	C
chrXV	675708	T	A	66.13	HK13	W303	C	C
chrXV	675708	T	A	41.79	HK14	W303	C	C
chrXV	682872	T	A	37.04	HK12	W303	A	A
chrXV	698765	T	A	63.77	HK14	unk	C	G
chrXV	877277	T	A	41.54	HK13	W303	C	G
chrXV	877277	T	A	58.97	HK14	W303	C	G
chrXV	953705	A	T	58.97	HK10	unk	G	A
chrXV	1032720	C	T	47.3	HK7	W303	G	C
chrXVI	26146	A	C	63.38	HK13	YJM789	A	G
chrXVI	85556	A	G	42.31	HK10	unk	T	C
chrXVI	98637	T	G	57.14	HK10	unk	G	A
chrXVI	100784	G	A	40.35	HK10	unk	T	T
chrXVI	103938	T	G	52.94	HK14	W303	G	A
chrXVI	107441	A	G	51.06	HK10	unk	C	C
chrXVI	179649	A	G	88.19	HK16	unk	T	G
chrXVI	186254	A	G	51.11	HK10	unk	C	A
chrXVI	449235	A	G	50.94	HK13	W303	C	C
chrXVI	449235	A	G	45.1	HK14	W303	C	C
chrXVI	452453	C	A	54.22	HK12	W303	C	G
chrXVI	523506	G	A	42.55	HK12	unk	T	G
chrXVI	531491	T	C	43.94	HK13	unk	C	T
chrXVI	531491	T	C	44.07	HK14	unk	C	T
chrXVI	583401	T	A	43.97	HK16	W303	G	A
chrXVI	623317	C	T	43.62	HK12	unk	G	C
chrXVI	632041	C	T	44.09	HK1	W303	C	G
chrXVI	674840	T	G	40.43	HK15	W303	G	A
chrXVI	694344	A	C	49.53	HK12	W303	A	C
chrXVI	730752	T	A	46.15	HK2	unk	T	A
chrXVI	730752	T	A	55	HK4	unk	T	A
chrXVI	769802	A	T	41.18	HK12	unk	G	C
chrXVI	870567	C	T	55.13	HK10	W303	G	G
chrXVI	882976	C	T	51.89	HK12	W303	C	T
chrXVI	898799	C	T	52.63	HK4	unk	A	G
chrI	97582	T	A	100	LSY3454-2		C	G
chrII	780801	C	T	100	LSY3454-2		G	T
chrIV	278705	T	G	100	LSY3454-2		T	A
chrIV	278706	T	G	100	LSY3454-2		T	T
chrIV	850268	T	A	100	LSY3454-2		A	G
chrIV	1162378	A	G	98.72	LSY3454-2		A	C
chrIV	1282718	A	G	100	LSY3454-2		C	C
chrIX	102841	C	T	100	LSY3454-2		C	A
chrV	224528	G	T	100	LSY3454-2		T	C
chrV	419848	G	T	100	LSY3454-2		C	A
chrVI	227713	A	T	100	LSY3454-2		G	G
chrVII	323607	T	G	100	LSY3454-2		A	C
chrVII	324166	G	C	100	LSY3454-2		G	G
chrVII	656899	C	T	100	LSY3454-2		C	G
chrVII	735958	A	G	100	LSY3454-2		A	A
chrVII	735962	T	C	100	LSY3454-2		T	C
chrVII	1029008	G	A	100	LSY3454-2		G	T
chrVIII	77890	T	C	100	LSY3454-2		C	C
chrVIII	488173	C	T	100	LSY3454-2		T	A
chrXI	570604	T	A	100	LSY3454-2		G	C
chrXI	576256	A	C	100	LSY3454-2		T	A
chrXII	505637	T	A	100	LSY3454-2		C	G
chrXIII	233499	A	C	100	LSY3454-2		T	A
chrXIII	310050	G	A	100	LSY3454-2		G	C
chrXIII	543601	C	T	100	LSY3454-2		T	T
chrXIV	60888	A	G	100	LSY3454-2		G	A
chrXIV	89336	C	T	97.96	LSY3454-2		T	A
chrXIV	469183	T	C	100	LSY3454-2		T	A
chrXIV	474099	A	C	100	LSY3454-2		A	T
chrXIV	604857	G	T	100	LSY3454-2		T	A
chrXIV	643348	G	T	100	LSY3454-2		A	A
chrXIV	750821	T	C	100	LSY3454-2		C	G
chrXIV	750840	G	A	100	LSY3454-2		T	G
chrXIV	751306	T	G	100	LSY3454-2		T	A
chrXV	574716	C	G	100	LSY3454-2		C	C
chrXV	659986	G	T	100	LSY3454-2		T	A
chrXV	747593	C	T	100	LSY3454-2		A	T
chrXV	859897	T	A	97.56	LSY3454-2		C	C
chrXVI	771397	C	G	100	LSY3454-2		C	T
In this table, we list all single-base mutations observed in rnh202 pol3-L612G diploid strains and the starting strain LSY3454-2 detected by whole-genome sequencing. In column G, we determine whether the mutations in rnh202 pol3-L612G diploid strains came from W303 or YJM789 homolog, and "unk" means unknown. Identical mutations in two isolates are highlighted in yellow.

## Sheet: S3-2. Indels
Dataset S3-2. Insertions and deletions (Indels) in 12 rnh202 pol3-L612G-derived diploid isolates and the starting strain LSY3454-2.
Chromosome	Coordinate	Reference sequence (forward strand)	Mutant sequence (forward strand)	Mutation frequency	Strain
chrI	38315	ATGATTCCACATCCAGATGG	ATGATTCCACATCCAGATGG	41.54	HK10
chrI	42754	TAAAGAATAAATAATTATAA	TAAAGATATAAATAATTATAA	37.17	HK9
chrII	452382	CGGCTGAAATTATGAAAGAA	CGGCTGAAATTATGAAAGAA	52.81	HK12
chrII	501804	AGAATTCACAGAGGCAGGGA	AGAATTCACAGAGGCAGGGA	42.11	HK12
chrII	557159	TGAGCACTCTCTGCTTATGT	TGAGCACTCTCTGCTTATGT	43.28	HK1
chrIII	58197	TTTCTTGAGAGGTAGCGTCT	TTTCTTGAGAGGTAGCGTCT	43.59	HK15
chrIII	224812	ATACTCTGTGGGTATTTCCG	ATACTCTGTGGGTATTTCCG	43.14	HK12
chrIII	301854	TTTTGGTTTCTCCTCCGGCT	TTTTGGTTTCTCCTCCGGCT	54.24	HK7
chrIV	160563	GGTAGAGTGTGGAAAGGCTC	GGTAGAGTGTGGAAAGGCTC	30.57	HK12
chrIV	914614	TTGCTTCTCTTCTTACCATC	TTGCTTCTCTTCTTACCATC	96.8	HK12
chrIV	969853	TGTCACTGTGGGGATTTTCG	TGTCACTGTGGGGATTTTCG	27.94	HK11
chrIV	1005869	TTTGACTGTGAGATACTAAG	TTTGACTGTGAGATACTAAG	49.3	HK10
chrIV	1461764	TATTCCCACAGTTCACTGCG	TATTCCCACAGTTCACTGCG	92.96	HK7
chrV	341146	CAACTGGTGTGTGCAATAGA	CAACTGGTGTGTGCAATAGA	53.33	HK1
chrV	484718	TTATAGACACACAATAAATA	TTATAGACACACAATAAATA	53.03	HK16
chrVII	24735	ATCAACTGTGAATACGGTTC	ATCAACTGTGAATACGGTTC	91.36	HK7
chrVII	272244	ATCAACTGTGAATACGGTTC	ATAGACTGTGAATATTGCAT	27.5	HK11
chrVII	414527	TTTCCCTTTAGGATACGAAT	TTTCCCTTTTAGGATACGAAT	54.84	HK9
chrVII	425332	TTATTTAGAGAGGGTATGAT	TTATTTAGAGAGGGTATGAT	47.06	HK10
chrX	524830	ATAATATTATATAAAATGTA	ATAATATTTATATAAAATGTA	36.99	HK9
chrXI	110217	ACATAACTCTAAAATAAGTT	ACATAACTCTAAAATAAGTT	38.89	HK12
chrXII	491036	TTTTTGCACAGCTTAATGTT	TTTTTGCACAGCTTAATGTT	58.59	HK1
chrXII	729839	CATCATCACTACCAAGTCTT	CATCATCACTACCAAGTCTT	31.5	HK2
chrXII	729839	CATCATCACTACCAAGTCTT	CATCATCACTACCAAGTCTT	40.68	HK4
chrXIII	208266	TCTACACTCTGCCACTTTGG	TCTACACTCTGCCACTTTGG	66.67	HK10
chrXIII	853753	AACAATAAGAAGGGTATCTT	AACAATAAGAAGGGTATCTT	45.59	HK11
chrXIV	83221	AAAGACTGTGGAGGAAAAAT	AAAGACTGTGGAGGAAAAAT	50	HK7
chrXIV	575829	GCGATTTCTCTGACCAATCT	GCGATTTCTCTGACCAATCT	36.05	HK15
chrXIV	622627	AAAACAGTGTGTATAACATT	AAAACAGTGTGTATAACATT	43.82	HK1
chrXV	612490	AAATAGCTTATTGAAATTAT	AAATAGCTTATTGAAATTAT	44.09	HK1
chrXV	667696	TAGTATCACAGTTATATGTA	TAGTATCACAGTTATATGTA	33.33	HK12
chrXV	939554	AATAAATAAAAAAATAATAT	AATAAATATTAAAAAAATAATAT	31.03	HK9
chrXVI	398855	ATTCTATGTGCTCTGTCCAT	ATTCTATGTGCTCTGTCCAT	36.36	HK13
chrII	255089	AAATAAACACAGAGTAAATT	AAATAAACACAGAGTAAATT	34.29	LSY3454-2
chrII	305447	TATACTGAGAGTCTTCCAAA	TATACTGAGAGTCTTCCAAA	57.58	LSY3454-2
chrII	469665	AAGTGACATCACCCGAAAAG	AAGTGACATCACCCGAAAAG	98.28	LSY3454-2
chrIII	91287	TCAGCAATATATATATATAT	TCAGCAATATATATATATAT	49.23	LSY3454-2
chrIV	264358	TACTTATTTTATTATTTCTT	TACTTATTTTATTATTTCTT	54.29	LSY3454-2
chrIV	1241586	AACTGAACACAGTCATGGCG	AACTGAACACAGTCATGGCG	40	LSY3454-2
chrIV	1266255	TCGTTCTTTTTTTTTTTTGG	TCGTTCTTTTTTTTTTTTGG	83.67	LSY3454-2
chrIX	245962	TCTTTCTTTTTTTTTTTTTT	TCTTTCTTTTTTTTTTTTTT	70.69	LSY3454-2
chrVII	567853	TAGCTTATCGTACATAATCG	TAGCTTATCGTACATAATCG	70.35	LSY3454-2
chrVII	605963	GCTTTTAACAACTGATAATT	GCTTTTAACAACTGATAATT	95.77	LSY3454-2
chrVII	884463	AATGGCAGTATTGATAATGA	AATGGCGAGTATTGATAATGA	32.65	LSY3454-2
chrVII	910112	TACGCCTTTTTTTTTTTTTT	TACGCCTTTTTTTTTTTTTTT	42.86	LSY3454-2
chrVIII	411456	ACTATAACACTGTTTTTGAA	ACTATAACACTGTTTTTGAA	29.03	LSY3454-2
chrX	416770	TCAATGGTATGTATGATATT	TCAATGGTATGTATGATATT	76.72	LSY3454-2
chrXII	853929	TGATGCCACAGTTTGTAAAA	TGATGCCACAGTTTGTAAAA	54.55	LSY3454-2
In this table, we list all insertions and deletions (indels) observed in rnh202 pol3-L612G diploid strains and the starting strain LSY3454-2 detected by whole-genome sequencing. In columns C and D, the bases marked in red and blue are inserted and deleted mono-, di- or tri-nucleotide, respectively.
